# Supplementary material for: A bidirectional switch in the Shank3 phosphorylation state biases synapses toward up- or downscaling
Source: eLife. 2022 Apr 26;11:e74277. doi: 10.7554/eLife.74277 (PMC9084893; doi:10.7554/eLife.74277)
Supplement: Figure 2—source data 2. [file elife-74277-fig2-data2.zip]

Archive with 9 entries (6 files):
- Figure 2 - source data 2 - blot image/
- Figure 2 - source data 2 - blot image/Original blots stained for pS1615.tif
- __MACOSX/
- __MACOSX/Figure 2 - source data 2 - blot image/
- __MACOSX/Figure 2 - source data 2 - blot image/._Original blots stained for pS1615.tif
- Figure 2 - source data 2 - blot image/Figure 2 - uncropped blots.pdf
- __MACOSX/Figure 2 - source data 2 - blot image/._Figure 2 - uncropped blots.pdf
- Figure 2 - source data 2 - blot image/Original blots stained for Shank3.tif
- __MACOSX/Figure 2 - source data 2 - blot image/._Original blots stained for Shank3.tif
