# Supplementary material for: A bidirectional switch in the Shank3 phosphorylation state biases synapses toward up- or downscaling
Source: eLife. 2022 Apr 26;11:e74277. doi: 10.7554/eLife.74277 (PMC9084893; doi:10.7554/eLife.74277)
Supplement: Figure 2—figure supplement 1—source data 1. [file elife-74277-fig2-figsupp1-data1.zip]

Archive with 12 entries (9 files):
- Figure 2 - figure supplement 1 - source data 1 - blot image/
- Figure 2 - figure supplement 1 - source data 1 - blot image/Original blot stained for HA in A.tif
- Figure 2 - figure supplement 1 - source data 1 - blot image/Original blot stained for HA in B.jpg
- __MACOSX/
- __MACOSX/Figure 2 - figure supplement 1 - source data 1 - blot image/
- __MACOSX/Figure 2 - figure supplement 1 - source data 1 - blot image/._Original blot stained for HA in B.jpg
- Figure 2 - figure supplement 1 - source data 1 - blot image/Original blot stained for pS1615 in A.jpg
- __MACOSX/Figure 2 - figure supplement 1 - source data 1 - blot image/._Original blot stained for pS1615 in A.jpg
- Figure 2 - figure supplement 1 - source data 1 - blot image/Original blot stained for pS1615 in B.tif
- __MACOSX/Figure 2 - figure supplement 1 - source data 1 - blot image/._Original blot stained for pS1615 in B.tif
- Figure 2 - figure supplement 1 - source data 1 - blot image/Figure 2 - figure supplement 1 - uncropped blots.pdf
- __MACOSX/Figure 2 - figure supplement 1 - source data 1 - blot image/._Figure 2 - figure supplement 1 - uncropped blots.pdf
