# Supplementary material for: A bidirectional switch in the Shank3 phosphorylation state biases synapses toward up- or downscaling
Source: eLife. 2022 Apr 26;11:e74277. doi: 10.7554/eLife.74277 (PMC9084893; doi:10.7554/eLife.74277)
Supplement: Figure 4—source data 2. [file elife-74277-fig4-data2.zip]

Archive with 18 entries (15 files):
- Figure 4 - source data 2 - blot image/
- Figure 4 - source data 2 - blot image/Original blot stained for Shank3 in B.tif
- __MACOSX/
- __MACOSX/Figure 4 - source data 2 - blot image/
- __MACOSX/Figure 4 - source data 2 - blot image/._Original blot stained for Shank3 in B.tif
- Figure 4 - source data 2 - blot image/Figure 4B - uncropped blots.pdf
- __MACOSX/Figure 4 - source data 2 - blot image/._Figure 4B - uncropped blots.pdf
- Figure 4 - source data 2 - blot image/Original blot stained for Shank3 in G.tif
- __MACOSX/Figure 4 - source data 2 - blot image/._Original blot stained for Shank3 in G.tif
- Figure 4 - source data 2 - blot image/Original blot stained for Shank3 in F.tif
- __MACOSX/Figure 4 - source data 2 - blot image/._Original blot stained for Shank3 in F.tif
- Figure 4 - source data 2 - blot image/Original blot stained for pS1615 in B.tif
- __MACOSX/Figure 4 - source data 2 - blot image/._Original blot stained for pS1615 in B.tif
- Figure 4 - source data 2 - blot image/Original blot stained for pS1615 in G.tif
- __MACOSX/Figure 4 - source data 2 - blot image/._Original blot stained for pS1615 in G.tif
- Figure 4 - source data 2 - blot image/Original blot stained for pS1615 in F.tif
- Figure 4 - source data 2 - blot image/Figure 4FG - uncropped blots.pdf
- __MACOSX/Figure 4 - source data 2 - blot image/._Figure 4FG - uncropped blots.pdf
