# Supplementary material for: A bidirectional switch in the Shank3 phosphorylation state biases synapses toward up- or downscaling
Source: eLife. 2022 Apr 26;11:e74277. doi: 10.7554/eLife.74277 (PMC9084893; doi:10.7554/eLife.74277)
Supplement: Figure 4—figure supplement 1—source data 2. [file elife-74277-fig4-figsupp1-data2.zip]

Archive with 9 entries (6 files):
- Figure 4 - figure supplement 1 - source data 2 - blot image /
- Figure 4 - figure supplement 1 - source data 2 - blot image /Figure 4 - figure supplement 1 - uncropped blots.pdf
- __MACOSX/
- __MACOSX/Figure 4 - figure supplement 1 - source data 2 - blot image /
- __MACOSX/Figure 4 - figure supplement 1 - source data 2 - blot image /._Figure 4 - figure supplement 1 - uncropped blots.pdf
- Figure 4 - figure supplement 1 - source data 2 - blot image /Original blot stained for Shank3.jpg
- __MACOSX/Figure 4 - figure supplement 1 - source data 2 - blot image /._Original blot stained for Shank3.jpg
- Figure 4 - figure supplement 1 - source data 2 - blot image /Original blot stained for pS1615.tif
- __MACOSX/Figure 4 - figure supplement 1 - source data 2 - blot image /._Original blot stained for pS1615.tif
